# Supplementary material for: Molecular Characterization Analysis and Adaptive Responses of Spodoptera frugiperda (Lepidoptera: Noctuidae) to Nutritional and Enzymatic Variabilities in Various Maize Cultivars
Source: Plants (Basel). 2024 Feb 22;13(5):597. doi: 10.3390/plants13050597 (PMC10934461; doi:10.3390/plants13050597)
Supplement: Supplementary file 1 [file plants-13-00597-s001.zip]

Archive with 1 entries (1 files):
- plants-2836884-supplementary.pdf
